# Supplementary material for: Development of Shinai-Embedded IMU-Based Sensing System for Motion Analysis of Kendo Swings
Source: Sensors (Basel). 2026 May 26;26(11):3356. doi: 10.3390/s26113356 (PMC13259464; doi:10.3390/s26113356)
Supplement: Supplementary file 1 [file sensors-26-03356-s001.zip]

Archive with 1 entries (1 files):
- sensors-4275919-supplementary.pdf
